# Supplementary material for: Gene make-up: rapid and massive intron gains after horizontal transfer of a bacterial α-amylase gene to Basidiomycetes
Source: BMC Evol Biol. 2013 Feb 13;13:40. doi: 10.1186/1471-2148-13-40 (PMC3584928; doi:10.1186/1471-2148-13-40)
Supplement: Additional file 8: Table S4 — Analysis of exon size distribution. For each gene, the effective number of exon was computed according to ref. 16. The statistical significance was estimated by 10,000 simulations. Ne: effective number of exons. ns: not significant; *: p<0.05. 5%: value of Ne below which are the smallest 5% simulated Ne values; 95%: value of Ne below which are the smallest 5% simulated Ne values. [file 1471-2148-13-40-S8.xls]

## Sheet: Feuille1
Gene	Nb of introns										exon position													Ne	significance	0.05	0.95
		1	2	3	4	5	6	7	8	9	10	11	12	13	14	15	16	17	18	19	20	21	22
Ph. chrysosporium 7087	8	343	196	101	120	13	77	56	166	292														6.14593	ns	3.48081	7.22512
Ph. carnosa259593	10	202	150	196	101	120	13	77	56	145	159	133												9.16013	*	4.29199	8.59265
Ph. carnosa259591	10	199	150	196	101	120	13	77	56	145	159	133												9.17484	*	4.29199	8.59265
Phlebiopsis33454	9	205	150	193	101	120	13	133	145	159	133													8.77838	*	3.88508	7.89461
Bjerkandera_55696	8	94	38	54	208	78	55	101	195	578														4.38244	ns	3.48081	7.22512
Bjerkandera_141648	8	94	38	54	208	78	55	101	195	578														4.38244	ns	3.48081	7.22512
Bjerkandera_45153	8	355	193	101	120	13	77	56	301	133														5.95877	ns	3.48081	7.22512
Ceriporiopsis|Cersu1|156021	10	193	150	181	101	120	13	77	56	145	159	133												9.26544	*	4.29199	8.59265
Ceriporiopsis|Cersu1|93449	9	193	150	181	101	120	13	77	56	145	148													8.28158	*	3.88508	7.89461
Trametes versicolor 30524	9	229	150	193	101	120	13	77	56	304	133													7.39225	ns	3.88508	7.89461
Ganoderma 105279	9	223	150	193	101	120	13	77	56	304	133													7.40634	ns	3.88508	7.89461
Dichomitus|Dicsq1|125666	9	226	150	193	101	120	13	77	56	304	133													7.39948	ns	3.88508	7.89461
Ganoderma 123688	8	217	150	181	101	142	136	307	133	85														7.79773	*	3.48081	7.22512
Dichomitus|Dicsq1|68009	9	79	150	181	101	142	80	56	301	136	85													7.894	ns	3.88508	7.89461
Phlebia brevispora 17677	10	217	150	193	101	120	13	77	56	145	159	133												9.09031	*	4.29199	8.59265
Pleurotus.ostreatusPC15_1095839	9	214	150	98	95	101	133	77	201	159	133													9.07489	*	3.88508	7.89461
Pleurotus |PleosPC9_1|91049	11	187	150	101	95	101	151	77	204	171	102	19	95											10.235	*	4.7033	9.28122
Pleurotus |PleosPC15_2|20823	10	223	150	98	95	101	154	74	204	165	133	74												9.73576	*	4.29199	8.59265
Agaricus bisporus Agabi_varbisH97_2211295	9	199	106	44	193	101	133	133	142	292	82													8.19617	*	3.88508	7.89461
Schizophyllum 107514	10	187	106	44	193	101	120	90	56	301	133	79												8.4328	ns	4.29199	8.59265
Schizophyllum 67047	11	220	106	44	193	101	120	90	56	142	159	133	85											10.2411	*	4.7033	9.28122
Coniophora|Conpu1|108744	12	76	297	44	92	101	68	65	77	56	65	77	40	255										8.23766	ns	5.10368	9.9437
Serpula|Serla_S7_9|416686	16	118	75	168	36	62	95	101	68	52	13	77	56	65	77	36	119	136						13.8043	*	6.82332	12.6861
Stereum|Stehi1|78757	21	117	23	22	55	19	135	48	90	16	84	99	56	58	25	68	75	124	105	93	13	113	7	16.1561	*	9.10011	16.1045
Stereum|jgi|Stehi1|83072	10	112	75	225	78	55	101	331	77	159	133	82												8.05085	ns	4.29199	8.59265
Stereum|Stehi1|159685	11	115	75	225	6	72	55	101	334	77	159	133	82											8.06098	ns	4.7033	9.28122
Stereum|Stehi1|95395	20	118	14	61	18	27	89	23	11	36	21	41	261	52	77	56	65	80	40	152	100	59		12.2996	ns	8.61912	15.4298
Heterobasidion|Hetan2|65781	19	94	75	18	27	123	36	21	41	95	101	68	52	13	77	56	65	80	40	119	133			15.6206	*	8.17068	14.7295
Punctularia|Punst1|74571	8	163	153	78	156	117	90	198	159	215														8.29622	*	3.48081	7.22512
Punctularia|Punst1|118997	17	205	27	29	76	179	139	65	65	18	59	56	142	50	9	94	66	70	85					12.5246	ns	7.26562	13.3715
Punctularia|Punst1|140991	13	158	112	255	145	62	83	59	27	29	142	50	9	94	66									9.50873	ns	5.5251	10.6405
Gloeophyllum|Glotr1_1|121909	16	82	31	44	18	150	36	21	41	95	101	133	77	56	65	117	119	133						13.2194	*	6.82332	12.6861
Gloeophyllum|Glotr1_1|131585	19	133	31	44	18	150	36	21	41	95	101	68	52	13	77	56	65	77	40	119	133			14.8701	*	8.17068	14.7295
Fomitiporia|Fomme1|130910	15	295	75	45	123	36	21	136	101	68	56	77	56	65	80	40	261							9.92475	ns	6.39699	11.9856
Piriformospora indica CCA69087	9	18	207	40	96	101	68	65	133	62	120													7.5992	ns	3.88508	7.89461
Auricularia|Aurde1|116714	11	61	75	18	150	36	21	136	101	136	148	65	117											9.36251	*	4.7033	9.28122
Dacryopinax|Dacsp1|51007|	19	181	18	35	115	36	27	32	20	81	59	42	68	68	77	35	21	65	77	40	255			11.6865	ns	8.17068	14.7295
Jaapia|Jaaar1|259682|	19	460	31	44	18	27	123	39	21	188	101	68	52	13	77	56	65	77	40	119	133			9.07193	ns	8.17068	14.7295
Jaapia|Jaaar1|34862|	19	91	31	44	18	27	123	36	21	41	95	101	68	65	77	56	65	83	40	119	133			15.8208	*	8.17068	14.7295
Botryobasidium Botbo1|39864|	21	118	75	18	27	159	6	35	16	24	55	101	68	52	13	77	35	21	65	77	40	119	133	14.8422	ns	9.10011	16.1045
Supplementary Table 4: analysis of exon size distribution. For each gene, the effective number of exon was computed according to ref. 16. The statistical significance was estimated by 10000 simulations.
Ne: effective number of exons. ns: not significant; *: p<0.05. 5%: value of Ne below which are the smallest 5% simulated Ne values; 95%: value of Ne below which are the smallest 5% simulated Ne values.
